# Supplementary material for: DephosSite: a machine learning approach for discovering phosphotase-specific dephosphorylation sites
Source: Sci Rep. 2016 Mar 22;6:23510. doi: 10.1038/srep23510 (PMC4802303; doi:10.1038/srep23510)
Supplement: Supplementary Dataset 1 [file srep23510-s2.xls]

## Sheet: PTP1B
#This file gives the training set of PTP1B.In the file, the first column represents the protein ID. The second column represents tyrosine residue position in the protein. In the third column, "1" denotes dephosphorylation and "-1" indicates non-dephosphorylation
ID	site	type
P12814	12	1
P56945	747	1
Q03135	14	1
P07333	699	1
P07333	708	1
P35222	654	1
P00533	1016	1
P29320	779	1
P03372	537	1
Q05397	397	1
P10912	332	1
P10912	487	1
P49841	216	1
P25963	42	1
P06213	1355	1
P06213	1361	1
P06213	1185	1
P06213	1189	1
P06213	1190	1
P06213	992	1
P06213	999	1
P06213	1011	1
O60674	1007	1
O60674	1008	1
P08581	1234	1
P08581	1235	1
P28482	187	1
P45984	185	1
P04629	496	1
P09619	857	1
P09619	1021	1
P09619	1009	1
P09619	716	1
P09619	751	1
P09619	771	1
P09619	740	1
P18031	66	1
P18031	152	1
P18031	153	1
P04049	340	1
P04049	341	1
Q96TC7	176	1
P12931	530	1
P12931	419	1
Q14247	446	1
Q14247	421	1
O75886	291	1
P40763	705	1
P42226	641	1
P35968	1175	1
P42232	699	1
Q9QZS7	1208	1
Q9QZS7	1232	1
Q91WD2	201	1
Q91WD2	202	1
Q9NWQ8	317	1
Q13882	342	1
Q9UKV8	393	1
P47811	182	1
P29597	1054	1
P29597	1055	1
P62714	307	1
P17181	466	1
O60674	20	-1
O60674	42	-1
O60674	44	-1
O60674	54	-1
O60674	62	-1
O60674	81	-1
O60674	96	-1
O60674	114	-1
O60674	119	-1
O60674	124	-1
O60674	132	-1
O60674	152	-1
O60674	201	-1
O60674	206	-1
O60674	221	-1
O60674	231	-1
O60674	254	-1
O60674	266	-1
O60674	317	-1
O60674	372	-1
O60674	373	-1
O60674	382	-1
O60674	423	-1
O60674	435	-1
O60674	449	-1
O60674	462	-1
O60674	481	-1
O60674	570	-1
O60674	590	-1
O60674	613	-1
O60674	637	-1
O60674	766	-1
O60674	790	-1
O60674	813	-1
O60674	868	-1
O60674	913	-1
O60674	918	-1
O60674	931	-1
O60674	934	-1
O60674	940	-1
O60674	956	-1
O60674	966	-1
O60674	972	-1
O60674	1021	-1
O60674	1045	-1
O60674	1050	-1
O60674	1099	-1
O75886	20	-1
O75886	192	-1
O75886	211	-1
O75886	361	-1
O75886	383	-1
O75886	395	-1
O75886	404	-1
O75886	418	-1
O75886	448	-1
O75886	477	-1
O75886	490	-1
O75886	519	-1
P00533	69	-1
P00533	74	-1
P00533	88	-1
P00533	112	-1
P00533	113	-1
P00533	117	-1
P00533	125	-1
P00533	270	-1
P00533	275	-1
P00533	285	-1
P00533	299	-1
P00533	316	-1
P00533	471	-1
P00533	585	-1
P00533	610	-1
P00533	626	-1
P00533	727	-1
P00533	764	-1
P00533	801	-1
P00533	813	-1
P00533	827	-1
P00533	869	-1
P00533	891	-1
P00533	900	-1
P00533	915	-1
P00533	944	-1
P00533	978	-1
P00533	998	-1
P00533	1069	-1
P00533	1125	-1
P00533	1138	-1
P03372	43	-1
P03372	52	-1
P03372	54	-1
P03372	60	-1
P03372	73	-1
P03372	80	-1
P03372	130	-1
P03372	131	-1
P03372	139	-1
P03372	150	-1
P03372	184	-1
P03372	191	-1
P03372	195	-1
P03372	197	-1
P03372	219	-1
P03372	246	-1
P03372	328	-1
P03372	331	-1
P03372	459	-1
P03372	526	-1
P03372	582	-1
P03372	583	-1
P04049	38	-1
P04049	170	-1
P04049	232	-1
P04049	364	-1
P04049	411	-1
P04049	430	-1
P04049	458	-1
P04049	532	-1
P04049	534	-1
P04049	539	-1
P04049	548	-1
P04049	565	-1
P04049	574	-1
P04629	72	-1
P04629	359	-1
P04629	591	-1
P04629	640	-1
P04629	676	-1
P04629	680	-1
P04629	681	-1
P04629	701	-1
P04629	723	-1
P04629	729	-1
P04629	757	-1
P04629	791	-1
P06213	30	-1
P06213	87	-1
P06213	94	-1
P06213	118	-1
P06213	134	-1
P06213	154	-1
P06213	171	-1
P06213	259	-1
P06213	272	-1
P06213	273	-1
P06213	304	-1
P06213	319	-1
P06213	394	-1
P06213	401	-1
P06213	425	-1
P06213	428	-1
P06213	457	-1
P06213	504	-1
P06213	519	-1
P06213	534	-1
P06213	539	-1
P06213	589	-1
P06213	606	-1
P06213	614	-1
P06213	655	-1
P06213	673	-1
P06213	702	-1
P06213	735	-1
P06213	818	-1
P06213	839	-1
P06213	884	-1
P06213	888	-1
P06213	891	-1
P06213	921	-1
P06213	941	-1
P06213	943	-1
P06213	947	-1
P06213	976	-1
P06213	1038	-1
P06213	1114	-1
P06213	1149	-1
P06213	1237	-1
P06213	1254	-1
P07333	61	-1
P07333	82	-1
P07333	100	-1
P07333	154	-1
P07333	175	-1
P07333	257	-1
P07333	276	-1
P07333	300	-1
P07333	328	-1
P07333	338	-1
P07333	360	-1
P07333	379	-1
P07333	400	-1
P07333	424	-1
P07333	454	-1
P07333	483	-1
P07333	538	-1
P07333	540	-1
P07333	546	-1
P07333	556	-1
P07333	561	-1
P07333	571	-1
P07333	665	-1
P07333	668	-1
P07333	723	-1
P07333	809	-1
P07333	841	-1
P07333	856	-1
P07333	866	-1
P07333	873	-1
P07333	886	-1
P07333	923	-1
P07333	969	-1
P08069	43	-1
P08069	58	-1
P08069	70	-1
P08069	73	-1
P08069	113	-1
P08069	131	-1
P08069	168	-1
P08069	201	-1
P08069	203	-1
P08069	254	-1
P08069	255	-1
P08069	256	-1
P08069	269	-1
P08069	320	-1
P08069	387	-1
P08069	447	-1
P08069	460	-1
P08069	512	-1
P08069	517	-1
P08069	526	-1
P08069	527	-1
P08069	538	-1
P08069	577	-1
P08069	580	-1
P08069	603	-1
P08069	643	-1
P08069	644	-1
P08069	656	-1
P08069	658	-1
P08069	662	-1
P08069	673	-1
P08069	718	-1
P08069	763	-1
P08069	775	-1
P08069	799	-1
P08069	865	-1
P08069	869	-1
P08069	885	-1
P08069	888	-1
P08069	901	-1
P08069	923	-1
P08069	930	-1
P08069	956	-1
P08069	973	-1
P08069	980	-1
P08069	987	-1
P08069	1192	-1
P08069	1251	-1
P08069	1280	-1
P08069	1281	-1
P08069	1346	-1
P08581	41	-1
P08581	69	-1
P08581	71	-1
P08581	84	-1
P08581	125	-1
P08581	126	-1
P08581	205	-1
P08581	234	-1
P08581	245	-1
P08581	249	-1
P08581	260	-1
P08581	291	-1
P08581	321	-1
P08581	369	-1
P08581	390	-1
P08581	416	-1
P08581	501	-1
P08581	566	-1
P08581	649	-1
P08581	654	-1
P08581	666	-1
P08581	681	-1
P08581	710	-1
P08581	738	-1
P08581	745	-1
P08581	830	-1
P08581	835	-1
P08581	971	-1
P08581	1003	-1
P08581	1026	-1
P08581	1093	-1
P08581	1159	-1
P08581	1194	-1
P08581	1230	-1
P08581	1284	-1
P08581	1295	-1
P08581	1307	-1
P08581	1313	-1
P08581	1349	-1
P08581	1356	-1
P08581	1365	-1
P09619	98	-1
P09619	117	-1
P09619	173	-1
P09619	188	-1
P09619	204	-1
P09619	205	-1
P09619	207	-1
P09619	249	-1
P09619	270	-1
P09619	289	-1
P09619	315	-1
P09619	343	-1
P09619	377	-1
P09619	394	-1
P09619	482	-1
P09619	562	-1
P09619	579	-1
P09619	581	-1
P09619	589	-1
P09619	678	-1
P09619	683	-1
P09619	686	-1
P09619	692	-1
P09619	763	-1
P09619	775	-1
P09619	778	-1
P09619	800	-1
P09619	808	-1
P09619	880	-1
P09619	904	-1
P09619	914	-1
P09619	921	-1
P09619	934	-1
P09619	966	-1
P09619	970	-1
P10912	86	-1
P10912	104	-1
P10912	113	-1
P10912	125	-1
P10912	192	-1
P10912	196	-1
P10912	218	-1
P10912	226	-1
P10912	240	-1
P10912	248	-1
P10912	264	-1
P10912	436	-1
P10912	534	-1
P10912	566	-1
P10912	595	-1
P10912	627	-1
P12814	4	-1
P12814	161	-1
P12814	193	-1
P12814	215	-1
P12814	241	-1
P12814	246	-1
P12814	279	-1
P12814	319	-1
P12814	378	-1
P12814	422	-1
P12814	466	-1
P12814	467	-1
P12814	511	-1
P12814	514	-1
P12814	582	-1
P12814	592	-1
P12814	674	-1
P12814	681	-1
P12814	708	-1
P12814	780	-1
P12814	842	-1
P12814	859	-1
P12814	867	-1
P12814	879	-1
P12814	887	-1
P12931	93	-1
P12931	95	-1
P12931	134	-1
P12931	139	-1
P12931	152	-1
P12931	187	-1
P12931	205	-1
P12931	216	-1
P12931	232	-1
P12931	233	-1
P12931	329	-1
P12931	338	-1
P12931	343	-1
P12931	360	-1
P12931	379	-1
P12931	385	-1
P12931	439	-1
P12931	466	-1
P12931	482	-1
P12931	514	-1
P12931	522	-1
P17181	65	-1
P17181	97	-1
P17181	115	-1
P17181	165	-1
P17181	184	-1
P17181	190	-1
P17181	198	-1
P17181	215	-1
P17181	244	-1
P17181	250	-1
P17181	252	-1
P17181	275	-1
P17181	303	-1
P17181	349	-1
P17181	365	-1
P17181	369	-1
P17181	402	-1
P17181	455	-1
P17181	481	-1
P17181	527	-1
P17181	538	-1
P18031	20	-1
P18031	46	-1
P18031	81	-1
P18031	124	-1
P18031	176	-1
P18031	271	-1
P18031	359	-1
P18031	405	-1
P18031	424	-1
P18031	427	-1
P25963	181	-1
P25963	195	-1
P25963	248	-1
P25963	251	-1
P25963	254	-1
P25963	289	-1
P25963	305	-1
P28482	25	-1
P28482	30	-1
P28482	36	-1
P28482	43	-1
P28482	64	-1
P28482	102	-1
P28482	113	-1
P28482	128	-1
P28482	131	-1
P28482	139	-1
P28482	193	-1
P28482	205	-1
P28482	233	-1
P28482	263	-1
P28482	312	-1
P28482	316	-1
P28482	317	-1
P28482	358	-1
P29320	47	-1
P29320	62	-1
P29320	68	-1
P29320	96	-1
P29320	123	-1
P29320	124	-1
P29320	180	-1
P29320	198	-1
P29320	243	-1
P29320	263	-1
P29320	278	-1
P29320	310	-1
P29320	405	-1
P29320	470	-1
P29320	474	-1
P29320	475	-1
P29320	484	-1
P29320	505	-1
P29320	517	-1
P29320	561	-1
P29320	570	-1
P29320	596	-1
P29320	602	-1
P29320	659	-1
P29320	701	-1
P29320	736	-1
P29320	742	-1
P29320	810	-1
P29320	820	-1
P29320	825	-1
P29320	841	-1
P29320	854	-1
P29320	937	-1
P29597	102	-1
P29597	108	-1
P29597	123	-1
P29597	151	-1
P29597	259	-1
P29597	292	-1
P29597	376	-1
P29597	471	-1
P29597	481	-1
P29597	604	-1
P29597	656	-1
P29597	689	-1
P29597	724	-1
P29597	827	-1
P29597	851	-1
P29597	896	-1
P29597	914	-1
P29597	916	-1
P29597	955	-1
P29597	962	-1
P29597	980	-1
P29597	989	-1
P29597	1013	-1
P29597	1019	-1
P29597	1068	-1
P29597	1076	-1
P29597	1079	-1
P29597	1080	-1
P29597	1092	-1
P29597	1145	-1
P29597	1176	-1
P35222	30	-1
P35222	64	-1
P35222	86	-1
P35222	142	-1
P35222	254	-1
P35222	306	-1
P35222	331	-1
P35222	333	-1
P35222	432	-1
P35222	604	-1
P35222	670	-1
P35222	709	-1
P35222	716	-1
P35222	724	-1
P35222	748	-1
P35968	101	-1
P35968	105	-1
P35968	115	-1
P35968	117	-1
P35968	121	-1
P35968	137	-1
P35968	165	-1
P35968	190	-1
P35968	194	-1
P35968	209	-1
P35968	214	-1
P35968	221	-1
P35968	224	-1
P35968	262	-1
P35968	305	-1
P35968	354	-1
P35968	357	-1
P35968	365	-1
P35968	396	-1
P35968	418	-1
P35968	435	-1
P35968	437	-1
P35968	448	-1
P35968	459	-1
P35968	480	-1
P35968	528	-1
P35968	584	-1
P35968	640	-1
P35968	735	-1
P35968	801	-1
P35968	822	-1
P35968	927	-1
P35968	938	-1
P35968	951	-1
P35968	996	-1
P35968	1008	-1
P35968	1054	-1
P35968	1059	-1
P35968	1106	-1
P35968	1130	-1
P35968	1136	-1
P35968	1214	-1
P35968	1223	-1
P35968	1305	-1
P35968	1309	-1
P35968	1319	-1
P40763	14	-1
P40763	22	-1
P40763	45	-1
P40763	68	-1
P40763	79	-1
P40763	94	-1
P40763	176	-1
P40763	230	-1
P40763	293	-1
P40763	360	-1
P40763	446	-1
P40763	480	-1
P40763	539	-1
P40763	575	-1
P40763	584	-1
P40763	640	-1
P40763	657	-1
P40763	672	-1
P40763	674	-1
P40763	686	-1
P42226	19	-1
P42226	88	-1
P42226	235	-1
P42226	532	-1
P42226	546	-1
P42226	616	-1
P42226	629	-1
P42226	670	-1
P42226	693	-1
P42226	703	-1
P42226	829	-1
P42230	22	-1
P42230	33	-1
P42230	90	-1
P42230	98	-1
P42230	114	-1
P42230	171	-1
P42230	176	-1
P42230	225	-1
P42230	405	-1
P42230	548	-1
P42230	568	-1
P42230	665	-1
P42230	668	-1
P42230	682	-1
P42230	683	-1
P42230	719	-1
P42230	734	-1
P42230	737	-1
P42232	392	-1
P42232	679	-1
P42232	682	-1
P42232	683	-1
P45984	11	-1
P45984	26	-1
P45984	71	-1
P45984	105	-1
P45984	130	-1
P45984	133	-1
P45984	190	-1
P45984	191	-1
P45984	202	-1
P45984	259	-1
P45984	266	-1
P45984	320	-1
P45984	325	-1
P45984	338	-1
P45984	357	-1
P47811	9	-1
P47811	24	-1
P47811	35	-1
P47811	69	-1
P47811	103	-1
P47811	132	-1
P47811	200	-1
P47811	258	-1
P47811	307	-1
P47811	311	-1
P47811	323	-1
P47811	342	-1
P49841	56	-1
P49841	71	-1
P49841	114	-1
P49841	117	-1
P49841	127	-1
P49841	134	-1
P49841	140	-1
P49841	146	-1
P49841	157	-1
P49841	161	-1
P49841	163	-1
P49841	171	-1
P49841	221	-1
P49841	222	-1
P49841	234	-1
P49841	288	-1
P49841	323	-1
P56945	12	-1
P56945	67	-1
P56945	99	-1
P56945	107	-1
P56945	115	-1
P56945	128	-1
P56945	165	-1
P56945	179	-1
P56945	192	-1
P56945	222	-1
P56945	224	-1
P56945	234	-1
P56945	249	-1
P56945	262	-1
P56945	267	-1
P56945	287	-1
P56945	306	-1
P56945	327	-1
P56945	362	-1
P56945	372	-1
P56945	387	-1
P56945	410	-1
P56945	653	-1
P56945	664	-1
P56945	666	-1
P56945	815	-1
P56945	837	-1
P62714	80	-1
P62714	86	-1
P62714	91	-1
P62714	92	-1
P62714	107	-1
P62714	127	-1
P62714	130	-1
P62714	137	-1
P62714	145	-1
P62714	152	-1
P62714	218	-1
P62714	248	-1
P62714	265	-1
P62714	267	-1
P62714	284	-1
Q03135	6	-1
Q03135	25	-1
Q03135	42	-1
Q03135	97	-1
Q03135	100	-1
Q03135	118	-1
Q03135	148	-1
Q03135	151	-1
Q05397	5	-1
Q05397	42	-1
Q05397	83	-1
Q05397	111	-1
Q05397	122	-1
Q05397	128	-1
Q05397	148	-1
Q05397	155	-1
Q05397	180	-1
Q05397	194	-1
Q05397	251	-1
Q05397	282	-1
Q05397	304	-1
Q05397	347	-1
Q05397	407	-1
Q05397	415	-1
Q05397	441	-1
Q05397	516	-1
Q05397	526	-1
Q05397	528	-1
Q05397	536	-1
Q05397	570	-1
Q05397	576	-1
Q05397	577	-1
Q05397	652	-1
Q05397	661	-1
Q05397	720	-1
Q05397	730	-1
Q05397	742	-1
Q05397	747	-1
Q05397	761	-1
Q05397	861	-1
Q05397	898	-1
Q05397	925	-1
Q05397	950	-1
Q05397	1007	-1
Q05397	1016	-1
Q13882	13	-1
Q13882	61	-1
Q13882	66	-1
Q13882	114	-1
Q13882	127	-1
Q13882	154	-1
Q13882	201	-1
Q13882	251	-1
Q13882	261	-1
Q13882	302	-1
Q13882	351	-1
Q13882	364	-1
Q13882	388	-1
Q13882	404	-1
Q13882	447	-1
Q14247	84	-1
Q14247	104	-1
Q14247	141	-1
Q14247	154	-1
Q14247	162	-1
Q14247	265	-1
Q14247	289	-1
Q14247	334	-1
Q14247	433	-1
Q14247	453	-1
Q14247	464	-1
Q14247	470	-1
Q14247	479	-1
Q14247	486	-1
Q14247	489	-1
Q14247	501	-1
Q14247	503	-1
Q14247	538	-1
Q14247	545	-1
Q91WD2	129	-1
Q91WD2	155	-1
Q91WD2	194	-1
Q91WD2	256	-1
Q91WD2	262	-1
Q91WD2	309	-1
Q91WD2	317	-1
Q91WD2	363	-1
Q91WD2	367	-1
Q91WD2	375	-1
Q91WD2	378	-1
Q91WD2	388	-1
Q91WD2	416	-1
Q91WD2	471	-1
Q91WD2	506	-1
Q91WD2	548	-1
Q91WD2	563	-1
Q91WD2	565	-1
Q91WD2	586	-1
Q91WD2	594	-1
Q91WD2	598	-1
Q91WD2	662	-1
Q91WD2	686	-1
Q91WD2	697	-1
Q91WD2	718	-1
Q91WD2	765	-1
Q96TC7	31	-1
Q96TC7	53	-1
Q96TC7	158	-1
Q96TC7	270	-1
Q96TC7	284	-1
Q96TC7	300	-1
Q96TC7	325	-1
Q96TC7	374	-1
Q96TC7	423	-1
Q96TC7	428	-1
Q9NWQ8	105	-1
Q9NWQ8	163	-1
Q9NWQ8	181	-1
Q9NWQ8	227	-1
Q9NWQ8	299	-1
Q9NWQ8	341	-1
Q9NWQ8	359	-1
Q9NWQ8	387	-1
Q9NWQ8	417	-1
Q9QZS7	97	-1
Q9QZS7	123	-1
Q9QZS7	170	-1
Q9QZS7	334	-1
Q9QZS7	453	-1
Q9QZS7	652	-1
Q9QZS7	658	-1
Q9QZS7	700	-1
Q9QZS7	731	-1
Q9QZS7	752	-1
Q9QZS7	828	-1
Q9QZS7	903	-1
Q9QZS7	908	-1
Q9QZS7	929	-1
Q9QZS7	991	-1
Q9QZS7	1001	-1
Q9QZS7	1023	-1
Q9QZS7	1128	-1
Q9QZS7	1153	-1
Q9QZS7	1154	-1
Q9QZS7	1172	-1
Q9QZS7	1191	-1
Q9QZS7	1198	-1
Q9QZS7	1216	-1
Q9QZS7	1225	-1
Q9UKV8	2	-1
Q9UKV8	21	-1
Q9UKV8	55	-1
Q9UKV8	57	-1
Q9UKV8	101	-1
Q9UKV8	174	-1
Q9UKV8	225	-1
Q9UKV8	279	-1
Q9UKV8	311	-1
Q9UKV8	322	-1
Q9UKV8	338	-1
Q9UKV8	420	-1
Q9UKV8	494	-1
Q9UKV8	512	-1
Q9UKV8	529	-1
Q9UKV8	625	-1
Q9UKV8	654	-1
Q9UKV8	667	-1
Q9UKV8	698	-1
Q9UKV8	749	-1
Q9UKV8	765	-1
Q9UKV8	784	-1
Q9UKV8	790	-1
Q9UKV8	804	-1
Q9UKV8	805	-1
Q9UKV8	815	-1
Q9UKV8	857	-1

## Sheet: SHP-1
#This file gives the training set of SHP-1.In the file, the first column represents the protein ID. The second column represents tyrosine residue position in the protein. In the third column, "1" denotes dephosphorylation and "-1" indicates non-dephosphorylation
ID	site	type
P78314	448	1
Q14790	380	1
Q14790	448	1
P22681	774	1
P20963	153	1
P06493	15	1
P07333	699	1
O60716	588	1
O60716	600	1
O60716	296	1
P00533	1197	1
P03372	537	1
Q14289	402	1
P31260	343	1
P31260	360	1
P32927	628	1
P32927	766	1
P06213	1185	1
P06213	1189	1
P06213	1190	1
O60674	1007	1
O60674	1008	1
P06239	394	1
O94916	143	1
P04629	681	1
P09619	1009	1
P09619	1021	1
P19174	771	1
P29350	536	1
P08922	2334	1
P08922	2274	1
P78324	470	1
P12931	530	1
P12931	338	1
P40763	705	1
P35968	1059	1
P35968	1175	1
Q9Z1S8	632	1
P20491	76	1
P20491	65	1
P35329	777	1
O60500	1176	1
O60500	1193	1
O60500	1217	1
Q3V6T2	1765	1
Q3V6T2	1799	1
P35222	86	1
P35222	654	1
O70161	644	1
P42230	694	1
O60500	83	-1
O60500	109	-1
O60500	156	-1
O60500	439	-1
O60500	479	-1
O60500	638	-1
O60500	644	-1
O60500	686	-1
O60500	717	-1
O60500	738	-1
O60500	814	-1
O60500	889	-1
O60500	894	-1
O60500	915	-1
O60500	977	-1
O60500	987	-1
O60500	1009	-1
O60500	1114	-1
O60500	1138	-1
O60500	1139	-1
O60500	1158	-1
O60500	1183	-1
O60500	1210	-1
O60674	20	-1
O60674	42	-1
O60674	44	-1
O60674	54	-1
O60674	62	-1
O60674	81	-1
O60674	96	-1
O60674	114	-1
O60674	119	-1
O60674	124	-1
O60674	132	-1
O60674	152	-1
O60674	201	-1
O60674	206	-1
O60674	221	-1
O60674	231	-1
O60674	254	-1
O60674	266	-1
O60674	317	-1
O60674	372	-1
O60674	373	-1
O60674	382	-1
O60674	423	-1
O60674	435	-1
O60674	449	-1
O60674	462	-1
O60674	481	-1
O60674	570	-1
O60674	590	-1
O60674	613	-1
O60674	637	-1
O60674	766	-1
O60674	790	-1
O60674	813	-1
O60674	868	-1
O60674	913	-1
O60674	918	-1
O60674	931	-1
O60674	934	-1
O60674	940	-1
O60674	956	-1
O60674	966	-1
O60674	972	-1
O60674	1021	-1
O60674	1045	-1
O60674	1050	-1
O60674	1099	-1
O60716	96	-1
O60716	174	-1
O60716	193	-1
O60716	208	-1
O60716	213	-1
O60716	217	-1
O60716	221	-1
O60716	228	-1
O60716	241	-1
O60716	248	-1
O60716	257	-1
O60716	280	-1
O60716	291	-1
O60716	302	-1
O60716	321	-1
O60716	334	-1
O60716	335	-1
O60716	389	-1
O60716	395	-1
O60716	656	-1
O60716	668	-1
O60716	698	-1
O60716	701	-1
O60716	832	-1
O60716	865	-1
O60716	904	-1
O60716	962	-1
O70161	71	-1
O70161	89	-1
O70161	108	-1
O70161	136	-1
O70161	143	-1
O70161	155	-1
O70161	157	-1
O70161	178	-1
O70161	205	-1
O70161	206	-1
O70161	221	-1
O70161	224	-1
O70161	259	-1
O70161	275	-1
O70161	317	-1
O70161	354	-1
O70161	403	-1
O70161	431	-1
O70161	488	-1
O70161	496	-1
O70161	548	-1
O70161	634	-1
O70161	649	-1
O94916	22	-1
O94916	28	-1
O94916	93	-1
O94916	191	-1
O94916	235	-1
O94916	273	-1
O94916	296	-1
O94916	344	-1
O94916	511	-1
O94916	525	-1
O94916	541	-1
O94916	670	-1
O94916	932	-1
O94916	1399	-1
P00533	69	-1
P00533	74	-1
P00533	88	-1
P00533	112	-1
P00533	113	-1
P00533	117	-1
P00533	125	-1
P00533	270	-1
P00533	275	-1
P00533	285	-1
P00533	299	-1
P00533	316	-1
P00533	471	-1
P00533	585	-1
P00533	610	-1
P00533	626	-1
P00533	727	-1
P00533	764	-1
P00533	801	-1
P00533	813	-1
P00533	827	-1
P00533	869	-1
P00533	891	-1
P00533	900	-1
P00533	915	-1
P00533	944	-1
P00533	998	-1
P00533	1016	-1
P00533	1069	-1
P00533	1110	-1
P00533	1125	-1
P00533	1138	-1
P00533	1172	-1
P03372	43	-1
P03372	52	-1
P03372	54	-1
P03372	60	-1
P03372	73	-1
P03372	80	-1
P03372	130	-1
P03372	131	-1
P03372	139	-1
P03372	150	-1
P03372	184	-1
P03372	191	-1
P03372	195	-1
P03372	197	-1
P03372	219	-1
P03372	246	-1
P03372	328	-1
P03372	331	-1
P03372	459	-1
P03372	526	-1
P03372	582	-1
P03372	583	-1
P04629	72	-1
P04629	359	-1
P04629	496	-1
P04629	591	-1
P04629	640	-1
P04629	676	-1
P04629	701	-1
P04629	723	-1
P04629	729	-1
P04629	757	-1
P04629	791	-1
P06213	30	-1
P06213	87	-1
P06213	94	-1
P06213	118	-1
P06213	134	-1
P06213	154	-1
P06213	171	-1
P06213	259	-1
P06213	272	-1
P06213	273	-1
P06213	304	-1
P06213	319	-1
P06213	394	-1
P06213	401	-1
P06213	425	-1
P06213	428	-1
P06213	457	-1
P06213	504	-1
P06213	519	-1
P06213	534	-1
P06213	539	-1
P06213	589	-1
P06213	606	-1
P06213	614	-1
P06213	655	-1
P06213	673	-1
P06213	702	-1
P06213	735	-1
P06213	818	-1
P06213	839	-1
P06213	884	-1
P06213	888	-1
P06213	891	-1
P06213	921	-1
P06213	941	-1
P06213	943	-1
P06213	947	-1
P06213	976	-1
P06213	992	-1
P06213	999	-1
P06213	1011	-1
P06213	1038	-1
P06213	1114	-1
P06213	1149	-1
P06213	1237	-1
P06213	1254	-1
P06239	25	-1
P06239	51	-1
P06239	72	-1
P06239	181	-1
P06239	209	-1
P06239	263	-1
P06239	264	-1
P06239	304	-1
P06239	313	-1
P06239	318	-1
P06239	360	-1
P06239	414	-1
P06239	441	-1
P06239	457	-1
P06239	470	-1
P06239	489	-1
P06239	505	-1
P06493	4	-1
P06493	19	-1
P06493	77	-1
P06493	90	-1
P06493	99	-1
P06493	108	-1
P06493	110	-1
P06493	160	-1
P06493	169	-1
P06493	181	-1
P06493	237	-1
P06493	270	-1
P06493	286	-1
P07333	61	-1
P07333	82	-1
P07333	100	-1
P07333	154	-1
P07333	175	-1
P07333	257	-1
P07333	276	-1
P07333	300	-1
P07333	328	-1
P07333	338	-1
P07333	360	-1
P07333	379	-1
P07333	400	-1
P07333	424	-1
P07333	454	-1
P07333	483	-1
P07333	538	-1
P07333	540	-1
P07333	546	-1
P07333	556	-1
P07333	561	-1
P07333	571	-1
P07333	665	-1
P07333	668	-1
P07333	708	-1
P07333	723	-1
P07333	809	-1
P07333	841	-1
P07333	856	-1
P07333	866	-1
P07333	873	-1
P07333	886	-1
P07333	923	-1
P07333	969	-1
P08922	5	-1
P08922	91	-1
P08922	129	-1
P08922	135	-1
P08922	144	-1
P08922	153	-1
P08922	164	-1
P08922	179	-1
P08922	186	-1
P08922	228	-1
P08922	251	-1
P08922	259	-1
P08922	322	-1
P08922	338	-1
P08922	363	-1
P08922	378	-1
P08922	382	-1
P08922	419	-1
P08922	422	-1
P08922	425	-1
P08922	432	-1
P08922	469	-1
P08922	610	-1
P08922	645	-1
P08922	713	-1
P08922	718	-1
P08922	719	-1
P08922	740	-1
P08922	761	-1
P08922	767	-1
P08922	800	-1
P08922	802	-1
P08922	807	-1
P08922	846	-1
P08922	858	-1
P08922	890	-1
P08922	891	-1
P08922	982	-1
P08922	1011	-1
P08922	1021	-1
P08922	1023	-1
P08922	1086	-1
P08922	1139	-1
P08922	1189	-1
P08922	1197	-1
P08922	1198	-1
P08922	1239	-1
P08922	1262	-1
P08922	1281	-1
P08922	1288	-1
P08922	1297	-1
P08922	1301	-1
P08922	1302	-1
P08922	1353	-1
P08922	1396	-1
P08922	1408	-1
P08922	1432	-1
P08922	1478	-1
P08922	1487	-1
P08922	1490	-1
P08922	1491	-1
P08922	1505	-1
P08922	1526	-1
P08922	1535	-1
P08922	1536	-1
P08922	1593	-1
P08922	1631	-1
P08922	1663	-1
P08922	1696	-1
P08922	1700	-1
P08922	1712	-1
P08922	1722	-1
P08922	1725	-1
P08922	1733	-1
P08922	1783	-1
P08922	1784	-1
P08922	1841	-1
P08922	1923	-1
P08922	1960	-1
P08922	2023	-1
P08922	2037	-1
P08922	2047	-1
P08922	2069	-1
P08922	2092	-1
P08922	2162	-1
P08922	2173	-1
P08922	2227	-1
P08922	2323	-1
P08922	2342	-1
P09619	98	-1
P09619	117	-1
P09619	173	-1
P09619	188	-1
P09619	204	-1
P09619	205	-1
P09619	207	-1
P09619	249	-1
P09619	270	-1
P09619	289	-1
P09619	315	-1
P09619	343	-1
P09619	377	-1
P09619	394	-1
P09619	482	-1
P09619	562	-1
P09619	579	-1
P09619	581	-1
P09619	589	-1
P09619	678	-1
P09619	683	-1
P09619	686	-1
P09619	692	-1
P09619	716	-1
P09619	740	-1
P09619	751	-1
P09619	763	-1
P09619	771	-1
P09619	775	-1
P09619	778	-1
P09619	800	-1
P09619	808	-1
P09619	880	-1
P09619	904	-1
P09619	914	-1
P09619	921	-1
P09619	934	-1
P09619	966	-1
P09619	970	-1
P12931	93	-1
P12931	95	-1
P12931	134	-1
P12931	139	-1
P12931	152	-1
P12931	187	-1
P12931	205	-1
P12931	216	-1
P12931	232	-1
P12931	233	-1
P12931	329	-1
P12931	360	-1
P12931	379	-1
P12931	466	-1
P12931	482	-1
P12931	514	-1
P12931	522	-1
P19174	39	-1
P19174	93	-1
P19174	111	-1
P19174	162	-1
P19174	186	-1
P19174	210	-1
P19174	217	-1
P19174	222	-1
P19174	261	-1
P19174	292	-1
P19174	329	-1
P19174	338	-1
P19174	353	-1
P19174	379	-1
P19174	407	-1
P19174	428	-1
P19174	472	-1
P19174	481	-1
P19174	496	-1
P19174	506	-1
P19174	509	-1
P19174	518	-1
P19174	519	-1
P19174	572	-1
P19174	595	-1
P19174	633	-1
P19174	639	-1
P19174	669	-1
P19174	702	-1
P19174	740	-1
P19174	741	-1
P19174	747	-1
P19174	754	-1
P19174	775	-1
P19174	783	-1
P19174	802	-1
P19174	833	-1
P19174	845	-1
P19174	959	-1
P19174	977	-1
P19174	991	-1
P19174	1003	-1
P19174	1012	-1
P19174	1023	-1
P19174	1062	-1
P19174	1121	-1
P19174	1162	-1
P19174	1187	-1
P19174	1196	-1
P19174	1253	-1
P20491	26	-1
P20491	35	-1
P20491	43	-1
P20963	33	-1
P20963	42	-1
P20963	64	-1
P20963	72	-1
P20963	83	-1
P20963	111	-1
P20963	123	-1
P20963	142	-1
P22681	83	-1
P22681	92	-1
P22681	102	-1
P22681	114	-1
P22681	141	-1
P22681	235	-1
P22681	268	-1
P22681	274	-1
P22681	291	-1
P22681	307	-1
P22681	337	-1
P22681	368	-1
P22681	371	-1
P22681	455	-1
P22681	552	-1
P22681	674	-1
P22681	700	-1
P22681	731	-1
P22681	735	-1
P22681	869	-1
P22681	871	-1
P29350	61	-1
P29350	64	-1
P29350	78	-1
P29350	79	-1
P29350	98	-1
P29350	111	-1
P29350	176	-1
P29350	208	-1
P29350	213	-1
P29350	214	-1
P29350	276	-1
P29350	301	-1
P29350	306	-1
P29350	321	-1
P29350	364	-1
P29350	374	-1
P29350	377	-1
P29350	390	-1
P29350	412	-1
P29350	414	-1
P29350	505	-1
P29350	509	-1
P29350	541	-1
P29350	564	-1
P31260	7	-1
P31260	14	-1
P31260	57	-1
P31260	58	-1
P31260	64	-1
P31260	73	-1
P31260	110	-1
P31260	169	-1
P31260	172	-1
P31260	213	-1
P31260	220	-1
P31260	226	-1
P32927	36	-1
P32927	39	-1
P32927	110	-1
P32927	175	-1
P32927	208	-1
P32927	278	-1
P32927	319	-1
P32927	354	-1
P32927	365	-1
P32927	376	-1
P32927	408	-1
P32927	421	-1
P32927	466	-1
P32927	468	-1
P32927	593	-1
P32927	711	-1
P32927	822	-1
P32927	882	-1
P35222	30	-1
P35222	64	-1
P35222	142	-1
P35222	254	-1
P35222	306	-1
P35222	331	-1
P35222	333	-1
P35222	432	-1
P35222	489	-1
P35222	604	-1
P35222	670	-1
P35222	709	-1
P35222	716	-1
P35222	724	-1
P35222	748	-1
P35329	5	-1
P35329	20	-1
P35329	48	-1
P35329	66	-1
P35329	81	-1
P35329	89	-1
P35329	148	-1
P35329	174	-1
P35329	209	-1
P35329	249	-1
P35329	322	-1
P35329	344	-1
P35329	354	-1
P35329	379	-1
P35329	382	-1
P35329	409	-1
P35329	432	-1
P35329	459	-1
P35329	469	-1
P35329	518	-1
P35329	570	-1
P35329	584	-1
P35329	606	-1
P35329	642	-1
P35329	672	-1
P35329	693	-1
P35329	694	-1
P35329	767	-1
P35329	811	-1
P35329	822	-1
P35329	837	-1
P35329	857	-1
P35968	101	-1
P35968	105	-1
P35968	115	-1
P35968	117	-1
P35968	121	-1
P35968	137	-1
P35968	165	-1
P35968	190	-1
P35968	194	-1
P35968	209	-1
P35968	214	-1
P35968	221	-1
P35968	224	-1
P35968	262	-1
P35968	305	-1
P35968	354	-1
P35968	357	-1
P35968	365	-1
P35968	396	-1
P35968	418	-1
P35968	435	-1
P35968	437	-1
P35968	448	-1
P35968	459	-1
P35968	480	-1
P35968	528	-1
P35968	584	-1
P35968	640	-1
P35968	735	-1
P35968	801	-1
P35968	822	-1
P35968	927	-1
P35968	938	-1
P35968	951	-1
P35968	1008	-1
P35968	1054	-1
P35968	1106	-1
P35968	1130	-1
P35968	1136	-1
P35968	1214	-1
P35968	1223	-1
P35968	1305	-1
P35968	1309	-1
P35968	1319	-1
P40763	14	-1
P40763	22	-1
P40763	45	-1
P40763	68	-1
P40763	79	-1
P40763	94	-1
P40763	176	-1
P40763	230	-1
P40763	293	-1
P40763	360	-1
P40763	446	-1
P40763	480	-1
P40763	539	-1
P40763	575	-1
P40763	584	-1
P40763	640	-1
P40763	657	-1
P40763	672	-1
P40763	674	-1
P40763	686	-1
P42230	22	-1
P42230	33	-1
P42230	90	-1
P42230	98	-1
P42230	114	-1
P42230	171	-1
P42230	176	-1
P42230	225	-1
P42230	405	-1
P42230	548	-1
P42230	568	-1
P42230	665	-1
P42230	668	-1
P42230	682	-1
P42230	683	-1
P42230	719	-1
P42230	734	-1
P42230	737	-1
P78314	32	-1
P78314	59	-1
P78314	60	-1
P78314	78	-1
P78314	153	-1
P78314	167	-1
P78314	174	-1
P78314	183	-1
P78314	204	-1
P78314	485	-1
P78314	511	-1
P78314	521	-1
P78314	538	-1
P78314	555	-1
P78314	557	-1
P78324	80	-1
P78324	119	-1
P78324	120	-1
P78324	207	-1
P78324	279	-1
P78324	310	-1
P78324	373	-1
P78324	392	-1
P78324	496	-1
Q07014	32	-1
Q07014	72	-1
Q07014	74	-1
Q07014	117	-1
Q07014	172	-1
Q07014	183	-1
Q07014	193	-1
Q07014	194	-1
Q07014	211	-1
Q07014	306	-1
Q07014	316	-1
Q07014	434	-1
Q07014	439	-1
Q07014	444	-1
Q07014	460	-1
Q07014	473	-1
Q07014	501	-1
Q14289	46	-1
Q14289	90	-1
Q14289	118	-1
Q14289	129	-1
Q14289	135	-1
Q14289	153	-1
Q14289	155	-1
Q14289	162	-1
Q14289	166	-1
Q14289	238	-1
Q14289	265	-1
Q14289	351	-1
Q14289	418	-1
Q14289	440	-1
Q14289	444	-1
Q14289	505	-1
Q14289	507	-1
Q14289	513	-1
Q14289	529	-1
Q14289	539	-1
Q14289	573	-1
Q14289	579	-1
Q14289	580	-1
Q14289	655	-1
Q14289	664	-1
Q14289	683	-1
Q14289	699	-1
Q14289	722	-1
Q14289	756	-1
Q14289	819	-1
Q14289	834	-1
Q14289	849	-1
Q14289	881	-1
Q14289	906	-1
Q14790	8	-1
Q14790	29	-1
Q14790	78	-1
Q14790	101	-1
Q14790	106	-1
Q14790	178	-1
Q14790	226	-1
Q14790	235	-1
Q14790	299	-1
Q14790	324	-1
Q14790	334	-1
Q14790	365	-1
Q14790	392	-1
Q14790	412	-1
Q14790	421	-1
Q3V6T2	39	-1
Q3V6T2	89	-1
Q3V6T2	90	-1
Q3V6T2	308	-1
Q3V6T2	332	-1
Q3V6T2	342	-1
Q3V6T2	620	-1
Q3V6T2	758	-1
Q3V6T2	876	-1
Q3V6T2	954	-1
Q3V6T2	989	-1
Q3V6T2	1004	-1
Q3V6T2	1153	-1
Q3V6T2	1174	-1
Q3V6T2	1202	-1
Q3V6T2	1240	-1
Q3V6T2	1254	-1
Q3V6T2	1296	-1
Q3V6T2	1359	-1
Q3V6T2	1381	-1
Q3V6T2	1384	-1
Q3V6T2	1486	-1
Q3V6T2	1645	-1
Q3V6T2	1744	-1
Q9Z1S8	27	-1
Q9Z1S8	50	-1
Q9Z1S8	51	-1
Q9Z1S8	98	-1
Q9Z1S8	193	-1
Q9Z1S8	195	-1
Q9Z1S8	246	-1
Q9Z1S8	263	-1
Q9Z1S8	290	-1
Q9Z1S8	321	-1
Q9Z1S8	406	-1
Q9Z1S8	408	-1
Q9Z1S8	441	-1
Q9Z1S8	465	-1
Q9Z1S8	480	-1
Q9Z1S8	552	-1
Q9Z1S8	573	-1
Q9Z1S8	603	-1

## Sheet: SHP-2
#This file gives the training set of SHP-2.In the file, the first column represents the protein ID. The second column represents tyrosine residue position in the protein. In the third column, "1" denotes dephosphorylation and "-1" indicates non-dephosphorylation
ID	site	type
P35568	896	1
P02730	8	1
P02730	21	1
P02730	904	1
P00533	1016	1
P04626	1127	1
Q05397	397	1
Q05397	576	1
Q05397	577	1
Q13480	627	1
Q13480	659	1
Q13480	589	1
P32927	628	1
P32927	766	1
P35568	1179	1
P35568	1229	1
O60674	1007	1
O60674	1008	1
P48357	974	1
P16581	603	1
P07948	508	1
Q99683	718	1
O95297	241	1
O95297	263	1
P09619	1009	1
P09619	1021	1
P09619	771	1
P09619	751	1
P09619	740	1
Q06124	546	1
Q06124	584	1
Q13017	1104	1
O43609	53	1
O43609	89	1
P12931	530	1
P12931	419	1
P42229	694	1
P42224	701	1
P40763	705	1
P35968	951	1
P35968	996	1
P35968	1059	1
Q9Z1S8	603	1
P20491	76	1
P20491	65	1
P62993	209	1
O75116	722	1
P55284	731	1
Q6P1J9	290	1
Q924S8	420	1
P49023	118	1
O43597	176	-1
O43597	191	-1
O43597	215	-1
O43597	227	-1
O43597	269	-1
O43597	283	-1
O43609	29	-1
O43609	218	-1
O43609	241	-1
O43609	257	-1
O43609	304	-1
O60674	20	-1
O60674	42	-1
O60674	44	-1
O60674	54	-1
O60674	62	-1
O60674	81	-1
O60674	96	-1
O60674	114	-1
O60674	119	-1
O60674	124	-1
O60674	132	-1
O60674	152	-1
O60674	201	-1
O60674	206	-1
O60674	221	-1
O60674	231	-1
O60674	254	-1
O60674	266	-1
O60674	317	-1
O60674	372	-1
O60674	373	-1
O60674	382	-1
O60674	423	-1
O60674	435	-1
O60674	449	-1
O60674	462	-1
O60674	481	-1
O60674	570	-1
O60674	590	-1
O60674	613	-1
O60674	637	-1
O60674	766	-1
O60674	790	-1
O60674	813	-1
O60674	868	-1
O60674	913	-1
O60674	918	-1
O60674	931	-1
O60674	934	-1
O60674	940	-1
O60674	956	-1
O60674	966	-1
O60674	972	-1
O60674	1021	-1
O60674	1045	-1
O60674	1050	-1
O60674	1099	-1
O75116	75	-1
O75116	92	-1
O75116	118	-1
O75116	157	-1
O75116	164	-1
O75116	166	-1
O75116	171	-1
O75116	184	-1
O75116	194	-1
O75116	256	-1
O75116	271	-1
O75116	285	-1
O75116	295	-1
O75116	303	-1
O75116	415	-1
O75116	416	-1
O75116	450	-1
O75116	515	-1
O75116	692	-1
O75116	871	-1
O75116	876	-1
O75116	936	-1
O75116	1084	-1
O75116	1174	-1
O75116	1185	-1
O75116	1197	-1
O75116	1217	-1
O75116	1232	-1
O75116	1255	-1
O75116	1268	-1
O75116	1318	-1
O75116	1319	-1
O95297	41	-1
O95297	90	-1
O95297	96	-1
O95297	100	-1
O95297	133	-1
O95297	153	-1
O95297	191	-1
O95297	200	-1
P00533	69	-1
P00533	74	-1
P00533	88	-1
P00533	112	-1
P00533	113	-1
P00533	117	-1
P00533	125	-1
P00533	270	-1
P00533	275	-1
P00533	285	-1
P00533	299	-1
P00533	316	-1
P00533	471	-1
P00533	585	-1
P00533	610	-1
P00533	626	-1
P00533	727	-1
P00533	764	-1
P00533	801	-1
P00533	813	-1
P00533	827	-1
P00533	869	-1
P00533	891	-1
P00533	900	-1
P00533	915	-1
P00533	944	-1
P00533	978	-1
P00533	998	-1
P00533	1069	-1
P00533	1092	-1
P00533	1110	-1
P00533	1125	-1
P00533	1138	-1
P00533	1172	-1
P00533	1197	-1
P02730	46	-1
P02730	58	-1
P02730	278	-1
P02730	299	-1
P02730	347	-1
P02730	359	-1
P02730	390	-1
P02730	392	-1
P02730	393	-1
P02730	413	-1
P02730	486	-1
P02730	519	-1
P02730	534	-1
P02730	553	-1
P02730	555	-1
P02730	596	-1
P02730	628	-1
P02730	794	-1
P02730	818	-1
P02730	824	-1
P04626	50	-1
P04626	64	-1
P04626	83	-1
P04626	112	-1
P04626	163	-1
P04626	274	-1
P04626	289	-1
P04626	301	-1
P04626	303	-1
P04626	343	-1
P04626	409	-1
P04626	411	-1
P04626	441	-1
P04626	554	-1
P04626	590	-1
P04626	610	-1
P04626	685	-1
P04626	781	-1
P04626	803	-1
P04626	1005	-1
P04626	1112	-1
P04626	1139	-1
P04626	1196	-1
P04626	1221	-1
P04626	1222	-1
P04626	1248	-1
P05480	92	-1
P05480	94	-1
P05480	139	-1
P05480	144	-1
P05480	157	-1
P05480	192	-1
P05480	210	-1
P05480	221	-1
P05480	237	-1
P05480	238	-1
P05480	334	-1
P05480	343	-1
P05480	348	-1
P05480	365	-1
P05480	384	-1
P05480	390	-1
P05480	444	-1
P05480	471	-1
P05480	487	-1
P05480	519	-1
P05480	527	-1
P07948	32	-1
P07948	72	-1
P07948	74	-1
P07948	117	-1
P07948	183	-1
P07948	193	-1
P07948	194	-1
P07948	211	-1
P07948	265	-1
P07948	266	-1
P07948	306	-1
P07948	316	-1
P07948	397	-1
P07948	434	-1
P07948	439	-1
P07948	444	-1
P07948	460	-1
P07948	473	-1
P07948	492	-1
P07948	501	-1
P09619	98	-1
P09619	117	-1
P09619	173	-1
P09619	188	-1
P09619	204	-1
P09619	205	-1
P09619	207	-1
P09619	249	-1
P09619	270	-1
P09619	289	-1
P09619	315	-1
P09619	343	-1
P09619	377	-1
P09619	394	-1
P09619	482	-1
P09619	562	-1
P09619	579	-1
P09619	581	-1
P09619	589	-1
P09619	678	-1
P09619	683	-1
P09619	686	-1
P09619	692	-1
P09619	716	-1
P09619	763	-1
P09619	775	-1
P09619	778	-1
P09619	800	-1
P09619	808	-1
P09619	857	-1
P09619	880	-1
P09619	904	-1
P09619	914	-1
P09619	921	-1
P09619	934	-1
P09619	966	-1
P09619	970	-1
P16581	24	-1
P16581	33	-1
P16581	39	-1
P16581	44	-1
P16581	58	-1
P16581	65	-1
P16581	69	-1
P16581	70	-1
P16581	115	-1
P16581	139	-1
P16581	161	-1
P16581	202	-1
P16581	214	-1
P16581	377	-1
P16581	390	-1
P16581	453	-1
P16581	608	-1
P20491	26	-1
P20491	35	-1
P20491	43	-1
P32927	36	-1
P32927	39	-1
P32927	110	-1
P32927	175	-1
P32927	208	-1
P32927	278	-1
P32927	319	-1
P32927	354	-1
P32927	365	-1
P32927	376	-1
P32927	408	-1
P32927	421	-1
P32927	466	-1
P32927	468	-1
P32927	593	-1
P32927	711	-1
P32927	822	-1
P32927	882	-1
P35568	18	-1
P35568	46	-1
P35568	47	-1
P35568	87	-1
P35568	107	-1
P35568	151	-1
P35568	183	-1
P35568	431	-1
P35568	465	-1
P35568	483	-1
P35568	551	-1
P35568	558	-1
P35568	582	-1
P35568	612	-1
P35568	632	-1
P35568	662	-1
P35568	695	-1
P35568	732	-1
P35568	750	-1
P35568	751	-1
P35568	764	-1
P35568	765	-1
P35568	800	-1
P35568	820	-1
P35568	908	-1
P35568	941	-1
P35568	989	-1
P35568	1001	-1
P35568	1012	-1
P35570	147	-1
P35570	489	-1
P35570	554	-1
P35570	567	-1
P35570	907	-1
P35570	1222	-1
P35968	101	-1
P35968	105	-1
P35968	115	-1
P35968	117	-1
P35968	121	-1
P35968	137	-1
P35968	165	-1
P35968	190	-1
P35968	194	-1
P35968	209	-1
P35968	214	-1
P35968	221	-1
P35968	224	-1
P35968	262	-1
P35968	305	-1
P35968	354	-1
P35968	357	-1
P35968	365	-1
P35968	396	-1
P35968	418	-1
P35968	435	-1
P35968	437	-1
P35968	448	-1
P35968	459	-1
P35968	480	-1
P35968	528	-1
P35968	584	-1
P35968	640	-1
P35968	735	-1
P35968	801	-1
P35968	822	-1
P35968	927	-1
P35968	938	-1
P35968	1008	-1
P35968	1054	-1
P35968	1106	-1
P35968	1130	-1
P35968	1136	-1
P35968	1223	-1
P35968	1305	-1
P35968	1309	-1
P35968	1319	-1
P40763	14	-1
P40763	22	-1
P40763	45	-1
P40763	68	-1
P40763	79	-1
P40763	94	-1
P40763	176	-1
P40763	230	-1
P40763	293	-1
P40763	360	-1
P40763	446	-1
P40763	480	-1
P40763	539	-1
P40763	575	-1
P40763	584	-1
P40763	640	-1
P40763	657	-1
P40763	672	-1
P40763	674	-1
P40763	686	-1
P42224	5	-1
P42224	33	-1
P42224	68	-1
P42224	106	-1
P42224	170	-1
P42224	203	-1
P42224	287	-1
P42224	289	-1
P42224	474	-1
P42224	634	-1
P42224	651	-1
P42224	666	-1
P42224	668	-1
P42224	680	-1
P42224	681	-1
P42229	22	-1
P42229	33	-1
P42229	90	-1
P42229	98	-1
P42229	114	-1
P42229	171	-1
P42229	176	-1
P42229	225	-1
P42229	405	-1
P42229	548	-1
P42229	568	-1
P42229	665	-1
P42229	668	-1
P42229	682	-1
P42229	683	-1
P42229	720	-1
P42229	735	-1
P42229	738	-1
P48357	17	-1
P48357	26	-1
P48357	44	-1
P48357	46	-1
P48357	64	-1
P48357	143	-1
P48357	155	-1
P48357	157	-1
P48357	163	-1
P48357	269	-1
P48357	273	-1
P48357	304	-1
P48357	335	-1
P48357	354	-1
P48357	381	-1
P48357	407	-1
P48357	411	-1
P48357	422	-1
P48357	426	-1
P48357	441	-1
P48357	466	-1
P48357	472	-1
P48357	489	-1
P48357	496	-1
P48357	509	-1
P48357	574	-1
P48357	586	-1
P48357	589	-1
P48357	607	-1
P48357	621	-1
P48357	630	-1
P48357	679	-1
P48357	747	-1
P48357	765	-1
P48357	769	-1
P48357	795	-1
P48357	796	-1
P48357	807	-1
P48357	812	-1
P48357	843	-1
P48357	986	-1
P48357	1078	-1
P48357	1079	-1
P48357	1141	-1
P49023	33	-1
P49023	40	-1
P49023	88	-1
P49023	181	-1
P49023	404	-1
P49023	409	-1
P49023	418	-1
P49023	419	-1
P49023	463	-1
P49023	468	-1
P49023	487	-1
P49023	522	-1
P49023	527	-1
P49023	581	-1
P51692	392	-1
P51692	679	-1
P51692	682	-1
P51692	683	-1
P55284	65	-1
P55284	80	-1
P55284	103	-1
P55284	114	-1
P55284	189	-1
P55284	197	-1
P55284	221	-1
P55284	261	-1
P55284	293	-1
P55284	300	-1
P55284	325	-1
P55284	331	-1
P55284	334	-1
P55284	344	-1
P55284	346	-1
P55284	376	-1
P55284	406	-1
P55284	427	-1
P55284	437	-1
P55284	440	-1
P55284	465	-1
P55284	482	-1
P55284	540	-1
P55284	552	-1
P55284	645	-1
P55284	658	-1
P55284	685	-1
P55284	725	-1
P55284	733	-1
P55284	757	-1
P55284	774	-1
P62993	7	-1
P62993	37	-1
P62993	52	-1
P62993	118	-1
P62993	134	-1
P62993	160	-1
Q05397	5	-1
Q05397	42	-1
Q05397	83	-1
Q05397	111	-1
Q05397	122	-1
Q05397	128	-1
Q05397	148	-1
Q05397	155	-1
Q05397	180	-1
Q05397	194	-1
Q05397	251	-1
Q05397	282	-1
Q05397	304	-1
Q05397	347	-1
Q05397	407	-1
Q05397	415	-1
Q05397	441	-1
Q05397	516	-1
Q05397	526	-1
Q05397	528	-1
Q05397	536	-1
Q05397	570	-1
Q05397	652	-1
Q05397	661	-1
Q05397	720	-1
Q05397	730	-1
Q05397	742	-1
Q05397	747	-1
Q05397	761	-1
Q05397	861	-1
Q05397	898	-1
Q05397	925	-1
Q05397	950	-1
Q05397	1007	-1
Q05397	1016	-1
Q06124	62	-1
Q06124	63	-1
Q06124	66	-1
Q06124	80	-1
Q06124	81	-1
Q06124	100	-1
Q06124	179	-1
Q06124	197	-1
Q06124	263	-1
Q06124	279	-1
Q06124	304	-1
Q06124	327	-1
Q06124	370	-1
Q06124	375	-1
Q06124	380	-1
Q06124	396	-1
Q06124	422	-1
Q06124	515	-1
Q06124	519	-1
Q06124	525	-1
Q06124	551	-1
Q13017	13	-1
Q13017	49	-1
Q13017	50	-1
Q13017	74	-1
Q13017	115	-1
Q13017	132	-1
Q13017	208	-1
Q13017	258	-1
Q13017	262	-1
Q13017	286	-1
Q13017	303	-1
Q13017	338	-1
Q13017	414	-1
Q13017	463	-1
Q13017	465	-1
Q13017	475	-1
Q13017	502	-1
Q13017	528	-1
Q13017	550	-1
Q13017	587	-1
Q13017	623	-1
Q13017	630	-1
Q13017	643	-1
Q13017	690	-1
Q13017	737	-1
Q13017	836	-1
Q13017	851	-1
Q13017	855	-1
Q13017	919	-1
Q13017	924	-1
Q13017	949	-1
Q13017	975	-1
Q13017	978	-1
Q13017	991	-1
Q13017	1010	-1
Q13017	1019	-1
Q13017	1153	-1
Q13017	1155	-1
Q13017	1167	-1
Q13017	1168	-1
Q13017	1259	-1
Q13017	1296	-1
Q13017	1348	-1
Q13017	1382	-1
Q13017	1387	-1
Q13017	1450	-1
Q13480	24	-1
Q13480	47	-1
Q13480	48	-1
Q13480	83	-1
Q13480	95	-1
Q13480	162	-1
Q13480	183	-1
Q13480	242	-1
Q13480	259	-1
Q13480	265	-1
Q13480	307	-1
Q13480	373	-1
Q13480	406	-1
Q13480	472	-1
Q6P1J9	11	-1
Q6P1J9	40	-1
Q6P1J9	54	-1
Q6P1J9	55	-1
Q6P1J9	74	-1
Q6P1J9	97	-1
Q6P1J9	293	-1
Q6P1J9	315	-1
Q6P1J9	425	-1
Q6P1J9	480	-1
Q6P1J9	501	-1
Q6P1J9	521	-1
Q924S8	14	-1
Q924S8	82	-1
Q924S8	169	-1
Q924S8	188	-1
Q924S8	212	-1
Q924S8	259	-1
Q924S8	262	-1
Q924S8	293	-1
Q924S8	295	-1
Q924S8	337	-1
Q924S8	364	-1
Q924S8	377	-1
Q99683	95	-1
Q99683	147	-1
Q99683	167	-1
Q99683	184	-1
Q99683	210	-1
Q99683	215	-1
Q99683	224	-1
Q99683	271	-1
Q99683	287	-1
Q99683	321	-1
Q99683	327	-1
Q99683	355	-1
Q99683	390	-1
Q99683	397	-1
Q99683	435	-1
Q99683	475	-1
Q99683	510	-1
Q99683	521	-1
Q99683	570	-1
Q99683	574	-1
Q99683	625	-1
Q99683	636	-1
Q99683	673	-1
Q99683	675	-1
Q99683	677	-1
Q99683	691	-1
Q99683	695	-1
Q99683	740	-1
Q99683	783	-1
Q99683	793	-1
Q99683	814	-1
Q99683	845	-1
Q99683	858	-1
Q99683	882	-1
Q99683	961	-1
Q99683	982	-1
Q99683	1335	-1
Q99683	1342	-1
Q99683	1343	-1
Q9Z1S8	98	-1
Q9Z1S8	193	-1
Q9Z1S8	195	-1
Q9Z1S8	246	-1
Q9Z1S8	263	-1
Q9Z1S8	290	-1
Q9Z1S8	321	-1
Q9Z1S8	406	-1
Q9Z1S8	408	-1
Q9Z1S8	441	-1
Q9Z1S8	465	-1
Q9Z1S8	480	-1
Q9Z1S8	552	-1
Q9Z1S8	573	-1
Q9Z1S8	632	-1
