# Supplementary material for: DephosSite: a machine learning approach for discovering phosphotase-specific dephosphorylation sites
Source: Sci Rep. 2016 Mar 22;6:23510. doi: 10.1038/srep23510 (PMC4802303; doi:10.1038/srep23510)
Supplement: Supplementary Dataset 2 [file srep23510-s3.xls]

## Sheet: PTP1B
#This file lists the p-values of single amino acid frequence at each position of the 21-residue peptides for PTP1B using fisher's exact test. The residue positions in this file are labeled from 1 to 21 and the 11th position corresponds to the tyrosine residue. There four columns are corresponding to residue position, residue, p-value and alternative hypothesis (the residue at this position for de…
residue position	residue	p-value	alternative hypothesis
4	D	0.000305806	greater
4	R	0.000911338	greater
9	P	0.0022995	greater
6	E	0.00247392	greater
20	P	0.00247392	greater
10	Y	0.00488127	greater
12	Y	0.00488127	greater
3	K	0.00674934	greater
6	L	0.0108023	less
7	E	0.0113645	greater
9	D	0.0114415	greater
8	D	0.0192373	greater
8	P	0.0214488	less
18	A	0.0247683	less
18	K	0.0274541	greater
16	T	0.0285923	less
1	K	0.0307164	less
8	Q	0.0307164	less
9	Q	0.0329958	less
7	V	0.0380063	less
20	F	0.0380651	less
12	V	0.0403167	greater
21	E	0.0403167	greater
19	I	0.0408797	less
10	E	0.0431628	greater
12	P	0.043899	less
6	A	0.0484061	less
10	D	0.0489818	greater
14	V	0.0489818	greater
1	T	0.0506669	greater
20	G	0.0545552	less
4	Q	0.0583299	less
10	R	0.0583299	less
16	V	0.0583299	less
18	F	0.0587194	greater
7	D	0.0612898	greater
2	K	0.0615113	greater
2	A	0.0640067	greater
14	L	0.0680418	less
12	Q	0.0690997	less
18	V	0.0690997	less
12	T	0.0719565	greater
12	I	0.0736517	greater
3	E	0.0776523	less
13	L	0.0795246	less
4	L	0.0800993	less
3	R	0.0802088	greater
10	H	0.0830631	less
5	G	0.0836809	greater
2	H	0.0844032	greater
14	H	0.0844032	greater
1	G	0.0846298	greater
17	Q	0.0891268	less
21	F	0.0891268	less
14	A	0.0899398	greater
9	F	0.0956256	less
6	D	0.0965712	greater
6	I	0.0965712	greater
8	V	0.102535	less
9	M	0.10259	less
19	N	0.10259	less
3	G	0.10348	less
3	Y	0.105363	greater
17	Y	0.105363	greater
18	M	0.108273	greater
20	S	0.10883	greater
7	A	0.109506	less
20	A	0.110288	greater
7	L	0.110787	less
1	D	0.114543	greater
10	T	0.115849	less
6	M	0.115907	greater
5	D	0.117586	greater
19	D	0.117586	greater
17	D	0.125137	greater
19	A	0.125137	greater
5	P	0.126214	greater
14	N	0.126619	less
21	T	0.129545	less
9	L	0.131195	less
3	F	0.135798	less
8	F	0.135798	less
8	Y	0.135798	less
14	Y	0.135798	less
20	Q	0.135798	less
8	E	0.136542	greater
17	E	0.136542	greater
2	N	0.136926	less
3	I	0.136926	less
13	G	0.136926	less
14	Q	0.136926	less
16	R	0.136926	less
6	P	0.143966	greater
15	R	0.143966	greater
17	G	0.143966	greater
18	G	0.143966	greater
10	K	0.144682	less
6	C	0.145632	less
13	Y	0.145632	less
4	K	0.152829	less
6	T	0.152829	less
12	G	0.152829	less
13	A	0.153264	greater
15	Q	0.153264	greater
9	K	0.154915	greater
18	R	0.154915	greater
9	Y	0.156165	less
17	C	0.156165	less
16	P	0.157768	greater
20	R	0.158852	less
18	-	0.158906	greater
19	-	0.158906	greater
17	K	0.165852	greater
17	R	0.170355	less
2	P	0.172653	greater
3	A	0.172653	greater
12	R	0.174432	less
15	V	0.174432	less
7	S	0.17546	greater
15	N	0.177096	greater
12	N	0.179532	less
19	C	0.179532	less
15	T	0.179765	less
6	Q	0.182726	greater
20	-	0.182967	greater
21	-	0.182967	greater
8	H	0.186967	greater
12	M	0.186967	greater
21	R	0.189629	less
21	L	0.192889	greater
15	E	0.193035	greater
3	S	0.193995	greater
13	V	0.193995	greater
9	R	0.200166	less
14	S	0.200166	less
8	T	0.200437	greater
3	V	0.20229	less
16	E	0.20357	greater
3	H	0.204227	greater
17	M	0.204227	greater
7	R	0.205421	greater
12	H	0.206331	less
4	P	0.209404	less
6	V	0.209404	less
4	N	0.210779	less
14	E	0.214319	greater
16	K	0.214319	greater
2	I	0.218983	less
2	E	0.219242	less
7	C	0.22117	less
16	W	0.221851	greater
4	V	0.224798	greater
14	M	0.234111	greater
12	C	0.237058	less
15	W	0.237058	less
14	-	0.237884	greater
2	S	0.23919	less
8	G	0.243599	greater
13	S	0.243599	greater
1	N	0.246297	less
19	Y	0.246297	less
15	P	0.246678	less
13	R	0.248825	greater
9	E	0.250033	greater
21	P	0.250033	greater
2	C	0.254068	less
17	H	0.254068	less
9	S	0.259205	greater
10	A	0.259208	less
21	S	0.26293	greater
15	I	0.263745	greater
19	L	0.264555	greater
2	Q	0.272207	less
4	E	0.272207	less
4	I	0.272207	less
8	I	0.272207	less
5	C	0.272277	less
9	W	0.272277	less
13	F	0.272679	less
1	R	0.27599	greater
2	M	0.276323	greater
13	K	0.278842	greater
18	P	0.283952	less
5	Y	0.286725	less
21	Y	0.286725	less
5	E	0.287103	less
20	L	0.287103	less
13	W	0.288055	greater
15	-	0.288055	greater
1	W	0.29177	less
10	C	0.29177	less
20	H	0.29177	less
13	Q	0.294085	greater
1	M	0.294832	greater
1	Y	0.301356	less
14	R	0.302519	greater
8	S	0.306486	greater
4	G	0.308572	less
13	I	0.308572	less
18	S	0.308982	less
8	K	0.309448	greater
5	N	0.313433	greater
6	N	0.316586	less
16	F	0.316586	less
18	N	0.316586	less
5	R	0.32145	less
8	N	0.324901	greater
19	S	0.329469	greater
5	F	0.332423	less
8	M	0.332672	greater
6	K	0.334708	less
17	P	0.334708	less
17	T	0.334708	less
14	C	0.334965	less
16	-	0.334972	greater
9	N	0.340418	greater
8	L	0.343875	less
1	F	0.348345	less
21	Q	0.348878	less
4	Y	0.350723	greater
18	Y	0.350723	greater
14	P	0.35531	greater
2	V	0.355973	greater
20	N	0.355973	greater
9	G	0.356051	less
16	G	0.356695	greater
1	I	0.36236	less
7	Q	0.36236	less
18	E	0.364144	greater
15	H	0.369326	greater
2	G	0.370367	greater
15	K	0.376749	less
7	W	0.378843	greater
7	P	0.380036	greater
13	E	0.380036	greater
16	D	0.380036	greater
21	A	0.381198	less
19	M	0.38174	greater
15	L	0.382792	less
17	L	0.382792	less
3	N	0.383664	less
14	F	0.383664	less
19	P	0.384055	greater
10	W	0.384439	less
15	M	0.384439	less
13	T	0.387094	greater
17	I	0.387094	greater
21	I	0.387094	greater
19	R	0.391509	less
10	S	0.397743	greater
1	L	0.398408	greater
3	M	0.402003	less
13	H	0.402003	less
6	H	0.405736	greater
19	Q	0.406634	less
3	L	0.415732	less
4	A	0.418076	greater
10	P	0.418076	greater
14	K	0.420828	less
2	D	0.422116	less
7	K	0.422116	less
14	G	0.422116	less
18	Q	0.422116	less
9	I	0.424514	greater
1	E	0.425056	greater
10	G	0.425056	greater
18	L	0.430805	less
12	A	0.43346	greater
15	A	0.43346	greater
10	F	0.437947	less
19	G	0.438651	greater
13	C	0.440574	less
18	W	0.440574	less
9	C	0.441088	less
6	F	0.442592	greater
16	Y	0.442592	greater
19	F	0.442592	greater
2	R	0.448439	less
19	E	0.448439	less
3	T	0.448746	greater
8	C	0.452375	greater
20	M	0.452375	greater
18	I	0.454116	less
1	A	0.455856	less
17	-	0.458214	greater
21	C	0.460795	less
12	L	0.461526	less
1	S	0.462575	less
10	N	0.462575	less
12	D	0.462575	less
17	A	0.462575	less
7	G	0.463914	greater
19	V	0.465644	greater
4	S	0.466532	greater
8	R	0.470612	less
6	W	0.472417	less
17	W	0.472417	less
20	W	0.472417	less
20	Y	0.474934	greater
13	D	0.476917	less
14	I	0.478098	greater
16	I	0.478098	greater
1	V	0.478948	greater
15	S	0.481517	less
16	S	0.481517	less
2	Y	0.481629	less
5	Q	0.487419	less
19	H	0.487419	less
20	K	0.487419	less
17	V	0.491453	less
10	V	0.492287	greater
5	T	0.493831	greater
8	A	0.493831	greater
12	W	0.494067	greater
13	N	0.495478	greater
20	D	0.495478	greater
2	F	0.496941	greater
4	H	0.496941	greater
7	H	0.503059	less
13	M	0.503059	less
5	K	0.504522	less
7	T	0.504522	less
13	P	0.505446	greater
1	C	0.505933	less
5	W	0.505933	less
8	W	0.505933	less
6	G	0.506169	less
12	K	0.506169	less
18	D	0.506169	less
21	D	0.506169	less
17	S	0.507713	less
15	G	0.508547	greater
5	L	0.511867	greater
7	Y	0.518371	greater
15	Y	0.518371	greater
9	A	0.520985	less
6	R	0.521902	less
17	F	0.521902	less
5	V	0.523083	greater
9	V	0.523083	greater
21	K	0.523083	greater
1	H	0.525066	less
18	H	0.525066	less
18	C	0.525066	less
20	E	0.531385	greater
21	V	0.531385	greater
4	F	0.539538	less
7	F	0.539538	less
19	T	0.539538	less
20	I	0.539538	less
3	W	0.541786	less
4	M	0.547625	less
5	H	0.547625	less
15	C	0.547625	less
21	H	0.547625	less
9	T	0.547816	less
20	V	0.547816	less
10	L	0.550112	greater
5	A	0.551254	less
10	I	0.551254	less
17	N	0.551254	less
4	T	0.551561	greater
6	Y	0.557408	less
16	N	0.557408	less
14	D	0.562053	greater
21	N	0.562053	greater
3	D	0.56654	less
15	D	0.56654	less
18	T	0.56654	less
20	T	0.56654	less
6	S	0.569195	greater
2	L	0.573016	greater
1	P	0.574944	less
12	E	0.574944	less
15	F	0.575486	less
10	Q	0.579026	greater
16	A	0.579172	greater
14	W	0.580138	less
16	L	0.582767	less
14	T	0.588584	less
3	P	0.592628	greater
5	I	0.592628	greater
12	S	0.592628	greater
2	T	0.593366	greater
7	N	0.593366	greater
5	S	0.593568	greater
1	Q	0.593744	less
12	F	0.593744	less
3	Q	0.597386	less
16	H	0.597997	greater
21	G	0.608491	greater
9	H	0.612151	less
7	I	0.612906	less
19	K	0.612906	less
21	W	0.615561	greater
16	C	0.61826	less
20	C	0.61826	less
21	M	0.61826	less
2	W	0.621157	less
19	W	0.621157	less
16	Q	0.634044	greater
7	M	0.642636	less
4	W	0.665028	less
3	C	0.665035	greater
4	C	0.667328	less
5	M	0.687366	greater
10	M	0.687366	greater
16	M	0.687366	greater
1	-	0.711945	less
2	-	0.711945	less
3	-	0.762116	less
4	-	0.762116	less
5	-	0.762116	less
6	-	0.815762	less
7	-	0.87312	less
8	-	0.934443	less
9	-	0.934443	less

## Sheet: SHP-1
#This file lists the p-values of single amino acid frequence at each position of the 21-residue peptides for SHP-1 using fisher's exact test. The residue positions in this file are labeled from 1 to 21 and the 11th position corresponds to the tyrosine residue. There four columns are corresponding to residue position, residue, p-value and alternative hypothesis (the residue at this position for de…
residue position	residue	p-value	alternative hypothesis
14	L	0.00111299	greater
20	P	0.00116082	greater
14	V	0.00354969	greater
13	V	0.00562394	greater
9	D	0.0065187	greater
8	D	0.00696607	greater
10	D	0.00696607	greater
7	E	0.00923442	greater
8	L	0.0114636	less
13	K	0.011592	greater
16	S	0.0147002	less
12	A	0.0149016	greater
19	L	0.0149568	greater
16	P	0.0220736	greater
8	E	0.0244367	greater
7	L	0.0262384	less
5	K	0.0268886	greater
12	D	0.0268886	greater
14	E	0.0369494	less
4	C	0.0378569	greater
8	P	0.0392675	less
6	V	0.0417278	less
12	P	0.0531714	less
16	M	0.053866	greater
13	L	0.054494	less
3	S	0.054706	greater
8	I	0.0564822	less
9	R	0.0599948	less
16	Q	0.0599948	less
1	P	0.0605996	greater
17	G	0.0605996	greater
21	P	0.0611684	greater
1	Q	0.0643606	greater
8	T	0.0643606	greater
10	F	0.0676741	less
14	Q	0.0676741	less
19	I	0.0676741	less
2	E	0.06946	greater
7	T	0.0702993	greater
15	E	0.0766724	greater
1	K	0.0810308	less
18	K	0.0823036	greater
1	M	0.0829619	greater
16	V	0.0860327	less
7	N	0.0913368	less
9	P	0.0942561	greater
12	S	0.0943622	less
15	P	0.0949231	greater
6	Y	0.0953008	greater
3	R	0.0970078	greater
9	S	0.0990711	less
16	Y	0.104151	greater
18	I	0.109246	less
1	T	0.113371	greater
21	I	0.113371	greater
7	G	0.113881	greater
7	D	0.113881	greater
9	I	0.115949	less
21	Y	0.115949	less
13	S	0.120114	less
15	V	0.120114	less
10	T	0.120864	greater
10	H	0.123053	less
12	N	0.123053	less
2	L	0.125353	less
5	V	0.125969	less
10	E	0.128247	greater
3	F	0.130584	less
7	F	0.130584	less
20	F	0.130584	less
15	L	0.141916	less
15	H	0.142999	greater
15	Y	0.142999	greater
18	R	0.145443	greater
18	F	0.147025	less
6	L	0.147835	less
10	A	0.15599	less
10	K	0.16549	less
15	F	0.16549	less
15	I	0.16549	less
9	L	0.167108	greater
13	E	0.167108	greater
6	D	0.173029	greater
6	K	0.173029	greater
3	P	0.175492	greater
8	G	0.175492	greater
14	N	0.175557	less
9	N	0.175646	greater
4	M	0.179381	greater
18	E	0.184054	greater
9	M	0.186222	less
13	F	0.186222	less
5	L	0.192152	less
5	I	0.192504	greater
6	E	0.192504	greater
15	S	0.195316	less
5	Y	0.197522	less
6	I	0.198666	greater
13	A	0.202537	greater
20	S	0.203019	less
19	R	0.209191	less
6	P	0.210523	greater
5	D	0.212752	greater
3	L	0.213256	less
1	L	0.21482	greater
1	V	0.218711	less
2	I	0.218711	less
2	R	0.218711	less
9	T	0.218711	less
14	S	0.219157	less
4	L	0.220671	less
8	Y	0.222174	less
9	F	0.222174	less
14	Y	0.222174	less
17	P	0.223138	greater
3	I	0.228598	less
9	V	0.229287	greater
17	E	0.229287	greater
19	P	0.233686	greater
2	P	0.234837	greater
7	M	0.235607	less
9	Y	0.235607	less
13	Y	0.235607	less
14	F	0.235607	less
18	W	0.235607	less
13	D	0.238861	less
18	T	0.238861	less
2	K	0.244383	greater
3	T	0.247259	greater
5	P	0.247259	greater
9	A	0.247259	greater
15	Q	0.247259	greater
20	A	0.247259	greater
10	R	0.249509	less
13	G	0.249509	less
14	D	0.249509	less
21	C	0.249835	less
13	P	0.254465	less
18	G	0.255218	greater
4	R	0.259833	greater
15	K	0.259833	greater
17	V	0.260549	less
21	L	0.260677	less
18	C	0.26307	greater
7	P	0.263943	less
3	M	0.264903	less
5	F	0.264903	less
17	C	0.264903	less
2	G	0.26618	greater
20	I	0.271992	less
13	T	0.272543	greater
9	E	0.277257	greater
4	H	0.280861	less
6	C	0.280861	less
12	C	0.280861	less
15	M	0.280861	less
12	T	0.285369	greater
12	I	0.285369	greater
4	D	0.288438	greater
10	Y	0.290225	greater
4	E	0.293977	less
4	I	0.296113	less
7	V	0.296113	less
9	Q	0.296113	less
5	H	0.29776	less
8	H	0.29776	less
12	H	0.29776	less
14	R	0.304527	less
2	M	0.305409	greater
8	Q	0.308805	less
4	V	0.311304	greater
10	I	0.311304	greater
18	P	0.311304	greater
9	G	0.315256	less
1	H	0.315654	less
17	H	0.315654	less
19	C	0.315654	less
17	I	0.321638	greater
2	N	0.321929	less
4	P	0.324378	greater
10	P	0.324378	greater
15	A	0.324378	greater
19	K	0.324378	greater
20	V	0.324378	greater
1	E	0.32505	less
1	A	0.326442	less
18	V	0.326442	less
21	S	0.333976	greater
13	H	0.334601	less
1	F	0.335488	less
1	Y	0.33739	greater
3	Q	0.33739	greater
3	K	0.33739	greater
20	Q	0.33739	greater
12	G	0.337502	greater
15	G	0.337502	greater
6	Q	0.337807	less
19	E	0.337807	less
8	S	0.345509	greater
2	H	0.347362	greater
13	M	0.347362	greater
1	G	0.349442	less
12	R	0.349442	less
4	N	0.349487	less
12	E	0.35066	greater
5	N	0.353138	greater
17	Q	0.353138	greater
6	H	0.354661	less
8	C	0.354661	less
8	M	0.354661	less
10	W	0.354661	less
16	W	0.354661	less
18	S	0.357079	greater
21	D	0.361347	less
1	N	0.363931	less
2	Y	0.363931	less
3	N	0.363931	less
14	H	0.368063	greater
21	N	0.368856	greater
10	C	0.375898	less
16	N	0.378822	less
18	N	0.378822	less
7	A	0.384522	greater
8	R	0.384522	greater
19	T	0.384522	greater
17	N	0.385956	less
16	H	0.388523	greater
17	M	0.388523	greater
5	T	0.390184	greater
16	R	0.390184	greater
20	Y	0.394162	less
1	W	0.39838	less
16	C	0.39838	less
20	H	0.39838	less
15	T	0.398654	less
17	L	0.398654	less
17	T	0.398654	less
2	T	0.400113	greater
14	I	0.400113	greater
7	W	0.402863	greater
18	-	0.402863	greater
19	-	0.402863	greater
2	S	0.403523	greater
21	E	0.41031	less
6	T	0.411609	less
19	S	0.415126	greater
8	K	0.415609	greater
19	G	0.416432	greater
3	C	0.422178	less
5	C	0.422178	less
10	V	0.424816	less
18	Q	0.426188	less
19	F	0.426188	less
4	T	0.429485	greater
16	E	0.429485	greater
1	D	0.430991	greater
16	A	0.430991	greater
20	L	0.433425	less
20	-	0.436298	greater
21	-	0.436298	greater
19	D	0.43827	less
7	I	0.442869	less
19	H	0.442869	less
21	T	0.44624	greater
16	F	0.448114	greater
6	G	0.451963	less
8	A	0.451963	less
12	K	0.451963	less
12	V	0.455389	greater
14	P	0.455389	greater
20	R	0.457186	less
19	N	0.459991	less
5	A	0.46134	greater
13	R	0.46134	greater
8	F	0.467288	greater
1	C	0.467895	greater
16	K	0.468217	greater
10	G	0.469292	less
12	W	0.474029	less
15	C	0.474029	less
17	W	0.474029	less
14	G	0.476276	greater
19	Q	0.476276	greater
3	D	0.480038	less
10	S	0.480038	less
13	C	0.486081	greater
15	R	0.491033	greater
17	A	0.491033	greater
21	A	0.491033	greater
8	V	0.493922	less
17	F	0.495526	less
18	Y	0.495526	less
10	M	0.497755	greater
5	W	0.502245	less
6	W	0.502245	less
15	W	0.502245	less
21	Q	0.504474	greater
4	A	0.5056	greater
20	D	0.5056	greater
1	R	0.508967	less
2	D	0.508967	less
18	A	0.508967	less
4	Y	0.513919	less
4	S	0.516042	less
7	S	0.517502	greater
13	I	0.519053	less
20	G	0.519053	less
16	G	0.519962	greater
21	R	0.519962	greater
7	K	0.523724	less
18	D	0.523724	less
5	M	0.525971	greater
18	M	0.525971	greater
5	E	0.531783	less
20	E	0.531783	less
21	K	0.531783	less
2	F	0.532712	less
3	Y	0.532712	less
17	Y	0.532712	less
19	Y	0.532712	less
3	A	0.534111	greater
6	R	0.534111	greater
7	Q	0.534111	greater
21	G	0.53866	less
6	F	0.540009	greater
3	V	0.542814	greater
5	G	0.542814	greater
1	S	0.544611	less
17	R	0.544611	less
12	L	0.550208	greater
16	L	0.550238	less
18	L	0.550238	less
21	M	0.552632	greater
8	N	0.55376	less
12	Y	0.557131	greater
3	E	0.557525	less
14	T	0.56173	greater
17	D	0.56173	greater
20	T	0.56173	greater
3	H	0.563702	less
20	C	0.563702	less
2	Q	0.569009	less
13	Q	0.569009	less
20	K	0.569009	less
10	L	0.571466	greater
6	S	0.573294	less
4	F	0.573812	greater
10	Q	0.573812	greater
4	G	0.575184	greater
6	M	0.577822	greater
9	C	0.577822	greater
19	W	0.577822	greater
12	Q	0.583568	less
1	I	0.584391	less
15	N	0.584391	less
15	D	0.588391	greater
7	R	0.590049	greater
12	F	0.591294	less
5	S	0.596477	less
2	A	0.596673	less
16	D	0.596673	less
7	C	0.597137	less
13	W	0.597137	less
21	W	0.597137	less
4	K	0.599887	less
4	Q	0.599887	less
5	R	0.599887	less
17	S	0.600992	greater
6	A	0.601346	greater
16	T	0.601346	greater
21	V	0.601346	greater
6	N	0.605838	greater
20	N	0.605838	greater
3	G	0.609816	less
14	K	0.609816	less
7	H	0.611477	less
10	N	0.614044	greater
19	V	0.614044	greater
2	V	0.615478	less
13	N	0.615478	less
19	A	0.615478	less
21	F	0.615478	less
5	Q	0.621178	greater
2	C	0.624102	greater
9	K	0.631144	less
7	Y	0.631937	less
18	H	0.631937	less
3	W	0.632512	less
14	C	0.632512	less
14	M	0.636069	greater
14	A	0.636069	greater
16	I	0.636069	greater
17	K	0.636069	greater
9	H	0.645339	greater
12	M	0.645339	greater
21	H	0.652638	less
9	W	0.665399	greater
20	M	0.665399	greater
19	M	0.684346	greater
4	W	0.709533	less
14	W	0.709533	less
17	-	0.709533	less
1	-	0.751418	less
2	W	0.751418	less
2	-	0.751418	less
3	-	0.751418	less
4	-	0.795724	less
8	W	0.795724	less
20	W	0.795724	less
5	-	0.842586	less
6	-	0.842586	less
16	-	0.842586	less
7	-	0.944568	less
15	-	0.944568	less

## Sheet: SHP-2
#This file lists the p-values of single amino acid frequence at each position of the 21-residue peptides for SHP-2 using fisher's exact test. The residue positions in this file are labeled from 1 to 21 and the 11th position corresponds to the tyrosine residue. There four columns are corresponding to residue position, residue, p-value and alternative hypothesis (the residue at this position for de…
residue position	residue	p-value	alternative hypothesis
20	-	1.61386e-06	greater
21	-	1.61386e-06	greater
19	-	2.01196e-05	greater
18	-	0.0010515	greater
13	D	0.00143572	greater
12	V	0.00275784	greater
14	P	0.00347041	greater
13	L	0.00646379	less
7	E	0.00723361	greater
10	E	0.00723361	greater
1	T	0.0092219	greater
6	E	0.01115	greater
8	D	0.0144609	greater
13	K	0.0174887	greater
20	P	0.0186033	greater
8	S	0.0207266	greater
12	E	0.0210922	greater
9	V	0.0230194	greater
8	I	0.0248036	less
2	S	0.0260405	greater
9	D	0.0265506	greater
14	L	0.03108	greater
18	K	0.03108	greater
7	G	0.032917	greater
6	D	0.0364588	greater
10	D	0.0372493	greater
7	L	0.0394763	less
3	N	0.0414514	less
15	T	0.0414514	less
17	T	0.0414514	less
21	P	0.042262	greater
14	D	0.044588	less
14	S	0.0447156	less
10	K	0.0515749	less
18	A	0.0515749	less
13	A	0.0521188	greater
14	I	0.0575408	greater
15	D	0.0579848	greater
18	T	0.0596319	less
21	F	0.0596319	less
18	E	0.0611174	greater
5	R	0.0689192	less
9	Q	0.0689192	less
16	R	0.0689192	less
2	L	0.0695691	less
9	H	0.0709948	greater
2	N	0.0740806	less
4	R	0.0746586	greater
15	V	0.0773371	less
9	I	0.0796203	less
12	P	0.0796203	less
18	I	0.0796203	less
16	S	0.0820774	less
2	K	0.0825711	greater
4	Q	0.0855656	less
16	V	0.0855656	less
17	Q	0.0866112	greater
8	V	0.0870829	less
7	K	0.0896645	greater
6	P	0.0906666	greater
7	P	0.0923661	less
16	F	0.0968369	greater
10	G	0.0970886	greater
19	G	0.0970886	greater
20	N	0.0987911	less
7	S	0.0992718	greater
15	K	0.0992995	greater
3	P	0.10484	greater
12	R	0.106136	less
1	M	0.110747	greater
10	F	0.114015	less
10	S	0.116546	less
5	G	0.117781	greater
20	Q	0.118915	greater
3	R	0.127608	greater
16	-	0.128322	greater
17	-	0.128322	greater
6	L	0.130663	less
19	Q	0.130721	greater
9	Y	0.131531	less
9	F	0.131531	less
12	H	0.131531	less
2	A	0.137809	greater
1	Y	0.141253	less
14	N	0.141253	less
6	V	0.146292	less
5	P	0.148301	greater
8	E	0.148301	greater
9	L	0.150471	less
1	H	0.157216	greater
16	P	0.157882	greater
8	L	0.157966	less
10	L	0.157966	less
10	N	0.159277	greater
19	N	0.162857	less
19	E	0.163559	less
6	R	0.168893	greater
9	N	0.168893	greater
16	Q	0.168893	greater
8	Q	0.170514	greater
4	S	0.171797	greater
21	C	0.174842	less
19	P	0.182063	greater
5	S	0.18234	less
21	L	0.18234	less
12	D	0.182595	less
2	M	0.186182	greater
12	C	0.187691	less
18	S	0.188236	greater
19	A	0.192818	less
19	V	0.193907	greater
21	Q	0.196347	greater
1	N	0.201464	less
4	H	0.201464	less
17	F	0.201464	less
8	K	0.203533	less
13	S	0.209719	less
20	L	0.209719	less
12	A	0.210584	greater
17	V	0.210584	greater
17	M	0.211122	greater
1	R	0.214756	less
2	H	0.216227	less
2	Y	0.216227	less
9	M	0.216227	less
10	H	0.216227	less
12	F	0.216227	less
17	N	0.225119	greater
6	N	0.226503	less
2	G	0.231027	greater
9	E	0.231027	greater
7	Y	0.232048	less
13	M	0.232048	less
15	F	0.232048	less
19	C	0.232048	less
16	M	0.23639	greater
4	G	0.238791	less
10	R	0.238791	less
10	P	0.238791	less
19	R	0.238791	less
21	R	0.238791	less
21	I	0.239922	greater
19	K	0.240297	less
1	-	0.240459	greater
2	-	0.240459	greater
3	-	0.240459	greater
21	E	0.243499	greater
18	Q	0.244896	greater
6	C	0.249003	less
19	Y	0.249003	less
20	M	0.249003	less
17	L	0.25123	less
17	I	0.25496	greater
12	T	0.256904	greater
14	V	0.256904	greater
1	S	0.262542	less
1	K	0.262542	less
18	D	0.265051	less
3	C	0.26717	less
6	H	0.26717	less
17	H	0.26717	less
18	W	0.26717	less
20	Y	0.26717	less
15	Q	0.270202	greater
1	F	0.279051	less
5	Q	0.279051	less
14	Q	0.279051	less
20	G	0.279051	less
16	H	0.282098	greater
17	G	0.283502	greater
8	Y	0.286636	less
17	Y	0.286636	less
4	Y	0.287327	greater
7	V	0.293651	less
15	A	0.293651	less
15	E	0.297022	greater
3	K	0.301176	greater
5	K	0.301176	greater
9	K	0.301176	greater
14	M	0.301176	greater
5	E	0.303193	greater
19	M	0.307489	less
2	T	0.308862	less
3	T	0.308862	less
12	G	0.308862	less
21	N	0.308862	less
15	S	0.310663	greater
14	K	0.311656	less
4	E	0.316849	greater
4	V	0.316849	greater
4	P	0.316849	greater
17	R	0.319839	greater
19	L	0.324406	greater
7	F	0.324695	less
6	A	0.324913	less
13	I	0.324913	less
19	S	0.327923	greater
3	L	0.332259	less
7	T	0.332606	greater
3	M	0.337998	greater
5	Y	0.337998	greater
18	H	0.337998	greater
21	H	0.337998	greater
15	N	0.338786	greater
20	I	0.341161	less
17	S	0.344459	less
18	V	0.344459	less
8	P	0.348419	greater
10	V	0.348419	greater
4	I	0.352603	less
8	H	0.353756	less
14	H	0.353756	less
15	C	0.353756	less
3	Q	0.357721	greater
19	F	0.357721	greater
6	F	0.358266	less
6	Y	0.358266	less
19	H	0.358266	less
21	T	0.358266	less
6	M	0.36299	greater
5	I	0.364263	greater
17	E	0.36558	greater
13	V	0.367032	less
20	R	0.367032	less
2	F	0.376017	less
3	H	0.379383	less
7	H	0.379383	less
8	C	0.379383	less
10	W	0.379383	less
15	W	0.379383	less
17	W	0.379383	less
3	D	0.38011	greater
20	D	0.38011	greater
1	E	0.382722	less
5	H	0.387646	greater
13	Q	0.395394	greater
16	Y	0.395394	greater
1	A	0.395936	greater
16	T	0.395936	greater
5	D	0.397041	less
6	Q	0.397041	less
14	T	0.397041	less
18	P	0.397041	less
21	A	0.397041	less
5	C	0.406828	less
13	E	0.411716	greater
1	Q	0.411901	greater
3	Y	0.411901	greater
2	R	0.412608	less
13	R	0.412608	less
14	R	0.412608	less
13	C	0.413466	less
19	T	0.413466	less
21	Y	0.413466	less
1	I	0.414055	greater
4	A	0.414055	greater
13	N	0.414055	greater
18	G	0.414055	greater
7	Q	0.428539	less
9	R	0.428539	less
16	A	0.428539	less
2	I	0.432552	greater
15	I	0.432552	greater
17	A	0.432552	greater
2	Q	0.433163	less
4	F	0.433163	less
7	N	0.433163	less
7	I	0.433163	less
12	N	0.433163	less
13	Y	0.433163	less
16	C	0.436216	less
17	P	0.4374	less
20	E	0.4374	less
1	G	0.44305	greater
3	G	0.444825	less
9	P	0.444825	less
21	G	0.444825	less
15	L	0.449612	greater
20	S	0.449612	greater
21	S	0.449612	greater
3	A	0.450855	greater
8	A	0.450855	greater
13	F	0.453502	less
3	E	0.458563	greater
8	G	0.458563	greater
13	P	0.458563	greater
3	I	0.461452	less
8	T	0.461452	less
15	R	0.461452	less
4	T	0.466159	less
4	C	0.467683	less
7	M	0.467683	less
9	W	0.467683	less
18	M	0.467683	less
12	Q	0.468935	greater
1	P	0.473945	greater
7	R	0.474472	less
15	H	0.474472	less
8	R	0.478408	less
13	G	0.478408	less
18	N	0.478408	less
20	T	0.478408	less
5	N	0.481757	greater
1	V	0.486767	greater
9	A	0.486767	greater
16	E	0.486767	greater
18	R	0.495674	less
19	D	0.495748	less
5	F	0.496059	less
18	F	0.496059	less
12	W	0.501372	less
14	C	0.501372	less
4	D	0.504252	greater
16	D	0.504252	greater
2	P	0.504326	greater
10	I	0.504326	greater
15	G	0.504326	greater
20	A	0.504326	greater
5	L	0.509354	less
16	L	0.509354	less
3	V	0.510819	less
8	N	0.513233	less
16	I	0.513233	less
6	S	0.517465	greater
20	H	0.518243	less
7	D	0.519144	greater
3	S	0.522938	less
9	S	0.522938	less
4	K	0.526055	less
1	L	0.530678	greater
16	G	0.531065	less
21	V	0.531065	less
21	D	0.531065	less
15	P	0.533841	greater
18	L	0.533841	greater
2	E	0.53662	less
10	M	0.537437	less
16	W	0.537437	less
21	W	0.537437	less
12	K	0.538548	greater
5	T	0.541437	less
17	D	0.541437	less
9	G	0.54833	greater
16	K	0.54833	greater
17	K	0.549145	less
20	F	0.549145	less
5	A	0.555175	greater
10	T	0.555175	greater
20	V	0.555175	greater
5	M	0.563784	greater
8	M	0.563784	greater
9	C	0.563784	greater
7	C	0.564298	less
7	A	0.567448	less
13	T	0.567448	less
14	G	0.567448	less
12	S	0.571461	greater
6	G	0.585945	less
19	I	0.585945	less
2	V	0.586534	greater
10	Y	0.586534	greater
10	A	0.586534	greater
10	Q	0.586534	greater
12	Y	0.586534	greater
6	K	0.587392	greater
1	C	0.588099	less
15	Y	0.588099	less
2	D	0.588284	less
20	K	0.588284	less
4	L	0.594359	greater
12	L	0.594359	greater
1	D	0.602959	greater
5	V	0.604064	less
12	I	0.604064	less
6	T	0.604606	less
14	A	0.604606	less
2	C	0.612354	less
7	W	0.617361	less
14	E	0.618153	greater
21	K	0.618153	greater
21	M	0.620617	greater
6	I	0.623396	less
4	N	0.623983	greater
9	T	0.623983	greater
12	M	0.623983	greater
13	H	0.63701	less
14	Y	0.63701	less
3	F	0.641734	greater
16	N	0.641734	greater
17	C	0.641734	greater
15	M	0.646244	greater
18	C	0.646244	greater
1	W	0.661582	less
3	W	0.661582	less
5	W	0.661582	less
19	W	0.661582	less
20	W	0.661582	less
10	C	0.662002	less
18	Y	0.670172	greater
20	C	0.670172	greater
4	M	0.687252	less
8	F	0.687252	less
14	F	0.687252	less
4	W	0.708905	less
13	W	0.759541	less
14	W	0.759541	less
2	W	0.813718	less
4	-	0.813718	less
5	-	0.871678	less
6	-	0.871678	less
8	W	0.871678	less
6	W	0.93368	less
14	-	0.93368	less
15	-	0.93368	less
